# Supplementary material for: Antibacterial Activity of Dihydroquercetin Separated from Fructus Polygoni orientalis against Clavibacter michiganensis subsp. sepedonicus via Damaging Cell Membrane
Source: Foods. 2023 Dec 20;13(1):23. doi: 10.3390/foods13010023 (PMC10778462; doi:10.3390/foods13010023)
Supplement: Supplementary file 1 [file foods-13-00023-s001.zip]

Archive with 1 entries (1 files):
- foods-2758826-supplementary.pdf
